# Supplementary material for: Effect of Methionine Supplementation on Rumen Microbiota, Fermentation, and Amino Acid Metabolism in In Vitro Cultures Containing Nitrate
Source: Microorganisms. 2021 Aug 12;9(8):1717. doi: 10.3390/microorganisms9081717 (PMC8397988; doi:10.3390/microorganisms9081717)
Supplement: Supplementary file 1 [file microorganisms-09-01717-s001.zip]

Archive with 1 entries (1 files):
- microorganisms-1285241-SI.pdf
